# Supplementary material for: Olfactory memory representations are stored in the anterior olfactory nucleus
Source: Nat Commun. 2020 Mar 6;11:1246. doi: 10.1038/s41467-020-15032-2 (PMC7060254; doi:10.1038/s41467-020-15032-2)
Supplement: Supplementary file 7 — Source Data [file 41467_2020_15032_MOESM7_ESM.xlsx]

## Sheet: Figure 1
Fig 1b
	Vehicle Only	4-OHT
mCherry+ cells/mm^2	3.787	177.35
	19.824	51.43
	20.486	125.6
	10.426	87.2
Fig 1d
Investigation time	hM4D-mCherry/Ctx A											mCherry/Ctx B											mCherry/Ctx A
Day 12	0	0	1.3	2.304	4.93	0	0.431	0	0	1.483		1.599	0	0.401	1.487	1.302	0	0	1.077	3.522	1.429		0.92	1.347	0	1.336	0.702	0.868	3.526	4.307	1.215	0
Day 13	1.02	1.246	0	3.132	3.492	0	0	1.259	1.094	4.264		1.251	0	0.802	1.487	3.106	0	1.201	1.492	2.189	1.763		2.514	11.439	3.565	4.772	11.19	3.065	6.483	10.778	3.557	3.758
Fig 1f
	mCherry/Ctx A	hM4D-mCherry/Ctx A	mCherry/Ctx B			mCherry/Ctx A	hM4D-mCherry/Ctx A	mCherry/Ctx B			mCherry/Ctx A	hM4D-mCherry/Ctx A	mCherry/Ctx B
mCherry+ cells/mm^2	160.4	213.95	125.6		cFos+ cells/mm^2	76.0813	175.39	62.0593		cFos+ (%/mCherry+)	33.385	13.003	12.427
	169.35	116.3	102.87			158.918	151.665	166.267			40.001	14.605	9.745
	212.02	247.16	194.48			193.871	119.095	84.4355			27.714	13.731	14.095
	149.5	190.17	174.4			79.979	110.264	217.075			27.364	11.357	10.01
	84.6	149	113.75			94.6993	164.243	193.634			33.89	13.535	15.553
	125	140.52	177.35			77.3153	59.5016	135.601			35.267	14.167	13.175

## Sheet: Figure 2
Fig 2d
	Vehicle	4-OHT
YFP+ cells/mm^2	2	82
	14	175
	9	113
Fig 2e
	ChETA-eYFP	ChETA-eYFP	eYFP
cFos+ (/%YFP+ cells)	91	3	2
	67	1	0
	93	7	9
Fig 2f
Time (minutes)	Li-tagged ChETA										Ch-tagged ChETA										Ch-tagged eYFP
1	0	0	0	0	0	0	15.995	0	0	1.777	0	2.229	0	4.83	2.914	1.968	0	0	0	1.327	8.045	8.468	0	0	0	0	0	1.602	0	4.256
2	0	0	0	0	0	0	0	0	0	0	4.763	0	0	6.584	1.885	4.699	0	0	0	1.992	0	0	0.868	6.082	4.141	0	0	1.71	6.773	0
3	0	0	0	0	0	0	1.994	0	3.507	0.611	0	0	0	0	0	0	0	0	1.387	0.154	4.629	0	0	2.872	0	0	0	0	4.551	0
4	0	0	0	2.884	0	3.94	0	0	0	0.758	0.792	8.275	0	0	0	5.565	5.1	9.589	0	3.258	0	0	5.024	0	2.657	0	0	11.074	4.983	0
5	5.001	0	2.228	1.442	5.873	0	19.646	10.792	1.132	5.124	2.738	9.504	0	8.821	4.444	8.457	0	0	9.038	4.778	0	24.117	0.968	0	0	0	0	8.509	3.388	0
6	0	10.667	2.908	0	10.61	0	13.532	7.514	7.928	5.907	3.099	9.037	8.373	16.518	0	1.432	2.598	2.441	0.904	4.934	0	0	2.126	6.585	0	0	0	0	2.993	8.121
7	1.621	0	0.973	7.912	0	0	0	12.532	0	2.56	2.919	6.293	0	0.665	0	0	0	4.072	3.18	1.903	0	0	0	0	7.601	0	0	0	0	8.78
8	1.266	14.184	4.325	1.77	0	7.742	0	0.616	7.442	4.149	2.234	14.231	0	3.809	0	1.05	15.209	0	0	4.059	5.31	2.115	9.936	0	6.33	0	0	7.098	0	7.235
9	0	2.396	1.676	0	0	2.386	0	0	3.772	1.137	0	11.942	0	0	0	0	0	9.685	10.538	3.574	0	7.802	0	8.451	5.54	0	0	0	6.887	0
10	0	9.862	0	0	0	0	0	7.199	1.292	2.039	0	0	0	0	0	0	4.208	3.5	1.218	0.992	0	0	0	5.492	12.661	0	0	2.793	3.227	0
11	0	0	0	2.588	0	6.798	0	0	3.191	3.725	3.03	0	0	0	0	0	0	0	1.914	0.549	4.78	7.759	0	0	8.984	0	0	3.51	4.048	0
12	0.518	9.795	0.923	0	0	4.259	3.912	7.903	0	4.146	0	5.554	2.223	2.12	0	0	0	0	0	1.1	4.617	4.416	5.502	0	14.768	0	0	0	0	1.748
13	0	7.986	3.938	0	6.433	1.541	1.484	0	0	2.376	0	12.278	0	1.665	0	0	0	0	0	1.549	0	0	0	0	16.706	0	0	4.291	11.521	13.586
14	0	0	1.44	0	1.23	12.684	0	16.707	11.816	4.875	2.536	0	1.216	13.901	13.003	0.5	1.738	3.61	3.623	4.459	0	2.197	3	0	1.838	0	0	0	0	17.64
15	0	0	7.424	2.061	0	9.544	6.145	0	2.095	3.03	0	1.025	13.14	15.404	0	0	0	0.976	14.266	4.979	8.324	2.197	9.754	4.746	7.413	0	0	0	4.535	21.918
16	0.784	0	0	13.786	1.676	0	5.135	9.356	11.493	4.692	0	0	8.783	0	11.624	0	0	1.24	0	2.405	0	2.114	6.814	11.917	10.209	0	0	4.772	1.08	8.532
17	0	14.631	3.141	0	0	0	0	3.151	13.855	3.864	9.21	35.556	24.981	0	20.901	0	21.58	18.361	34.712	18.367	2.435	0	7.013	22.43	0	0	0	0	5.88	16.25
18	2.875	7.75	0	0	0	0	10.895	0	0	2.391	20.488	38.823	5.473	0	9.916	0	9.422	0	0	9.347	1.335	6.242	0	16.663	0	0	0	4.458	12.815	4.051
19	0	1.612	0	0	0	16.002	0	16.504	0	3.791	4.992	6.829	21.401	0	6.612	0	0	0	8.924	5.418	7.839	0	0	11.082	0	0	0	9.498	4.288	4.583
20	0	0	6.929	5.562	0	15.364	10.42	10.263	0	5.393	0	0	11.39	0	0	0	0	0	0	2.377	14.284	7.44	0	4.926	4.31	0	0	10.673	0	0
remote
Time (minutes)	Li-tagged ChETA										Ch-tagged ChETA										Ch-tagged eYFP
1	1.465	0	0	0	0	0	0	0	0	0.162778	0	0	0	0	0	0	4.907	0	4.881	1.08756	0	24.117	0.968	0	0	0	0	8.509	3.388	0
2	0	0	1.87	2.923	0	0	0	0	0	0.532556	4.342	0	0	0	0	0	3.771	0	5.63	1.527	8.121	0	2.126	6.585	0	0	0	0	2.993	0
3	1.806	0	0	0	0	2.58	0	7.396	8.452	2.24822	9.148	0	0	1.978	0	6.807	11.607	0	3.968	3.72311	8.78	0	0	0	7.601	0	0	0	0	0
4	0	0	8.781	4.476	3.186	0	0	5.472	6.55	3.16278	1.637	0	0	0	0	11.718	3.102	0	0	1.82856	7.235	2.115	9.936	0	6.33	5.31	0	7.098	0	0
5	1.236	2.753	0.862	2.053	4.432	0	0	15.423	5.387	3.57178	0	0	2.67	12.69	1.507	10.22	3.962	3.764	5.594	4.48967	0	7.802	0	8.451	5.54	0	0	0	6.887	0
6	0	3.829	2.902	0	6.396	11.068	0	4.079	16.258	4.948	0	17.673	0	11.44	28.591	19.174	32.917	1.852	32.884	16.059	0	17.247	0	5.492	12.661	0	0	2.793	3.227	0
7	0	1.113	20.326	0	5.054	2.951	0	0	10.954	4.48867	0.877	6.158	0	11.752	6.57	13.41	32.451	9.608	2.883	9.301	0	7.759	10.547	0	8.984	4.78	0	3.51	4.048	0
8	0	2.095	1	3.825	0	0	0	7.413	10.1	2.71478	0	9.334	3.573	31.635	10.041	3.546	28.627	21.543	0.988	12.143	1.748	4.416	5.502	0	14.768	4.617	0	0	0	0
9	0	0	1.656	5.073	0	0	1.204	29.445	0	4.15311	0	9.864	12.761	5.162	10.606	20.64	22.904	5.524	4.289	10.1944	13.586	0	0	0	16.706	0	0	4.291	11.521	0
10	4.894	0	16.684	0	0	8.901	0	6.19	11.87	5.39322	15.595	4.533	0	4.208	12.671	0	2.08	10.143	30.013	8.80478	17.64	2.197	3	0	1.838	0	0	0	0	0
Fig 2g
Pretest
Ch-tagged eYFP	Li-tagged ChETA	Ch-tagged ChETA
-0.09	0.04	0.08
0.08	0.41	0.28
0.23	-0.31	-0.45
-0.14	-0.06	-0.42
0.1	-0.14	0.09
-0.3	-0.32	0.25
-0.34	-0.08	0.39
-0.11	-0.09	-0.42
0.28	-0.2	0.27
-0.34	0	0
Test
Ch-tagged eYFP	Li-tagged ChETA	Ch-tagged ChETA
-0.21	0.1	0.09
0.42	0.31	0.26
-0.02	0.07	0.88
-0.38	0.02	0.11
-0.15	-0.38	0.91
-0.09	0.05	0.11
-0.02	-0.79	0.45
0.14	0.01	-0.24
-0.1	-0.21	-0.12
-0.07	-0.09	0.32

## Sheet: Figure 3
Fig 3a
	Ch-tagged eYFP	Li-tagged ChETA	Ch-tagged ChETA
YFP+ cells/ mm^2	76	65.7409	110.862
	222	81.6069	31.3177
	155	136.532	101.497
	141	193.326	158.339
	189	140.276	348.058
	98	238.912	87.7618
	167	66.2126	106.735
	130	65.5025	82.3813
	25	126	121
	74	79	130
Fig 3b
	Li-tagged ChETA	Ch-tagged ChETA
cFos+ cells/mm^2	40.5753	85.5601
	151.39	33.5368
	156.476	157.88
	233.651	237.238
	173.24	123.344
	92.9889	118.269
	195.83	131.533
	130.988	217.221
	130	167
	111	98
Fig 3c
	Li/Li	Li/Ch	Ch/Ch	Ch/Li
cFos+ (/%YFP+ cells)	33.3	19.12	52.9	17.6
	20	12.5	46	6.25
	60	0	33	8
	31	0	16.7	19.3
	41	13.3	17.2	0

## Sheet: Supplementary Figure 1
	Vehicle Only	Homecage	Odour	Context	Odour + Context
GFP+ cells/mm^2	3.44	16.41	20.49	10.43	125.6
	19.82	8.53	15.63	12.09	102.87
	0	19.1	16.62	17.53	113.75
	18.32	3.29	35.5	21.8	194.48
	AON			Piriform Cortex
	Homecage	Odour	Odour + Context	Homecage	Odour	Odour + Context
c-Fos+ cells/mm^2	19.05	112.91	261.03	40.11	126.8	371.45
	29.65	48.08	148.83	19.7	204.41	189.3
	45.1	12.22	109.34	3.08	314	267.29
	7.82	39.74	169.17	33.32	97.43	157.92

## Sheet: Supplementary Figure 2
Supplementary Fig 2b
	mCherry/Ctx A	mCherry/Ctx B
mCherry+ cells/mm^2	127.08	212.22
	197.1	46.08
	84	217.79
	204.23	176.54
Supplementary Fig 2c
	mCherry/Ctx A	mCherry/Ctx B
cFos+ cells/mm^2	104.34	47.93
	204.44	139.2
	78.95	196.67
	125.06	108.32
Supplementary Fig 2d
	mCherry/Ctx A	mCherry/Ctx B
cFos+ (%/mCherry+)	39.871	14.717
	12.903	18.209
	28.331	7.62
	35.202	11.004

## Sheet: Supplementary Figure 3
Supplementary Fig 3b
	Vehicle Only	4-OHT
mCherry+ cells/mm^2	4.182	233.303
	21.007	81.047
	13.14	27.694
	19.669	189.02
Supplementary Fig 3d
	Ctx A (mCherry)						Ctx A (hM3D)
Day 12	2.169	3.92	0.408	2.64	0.272	1.113	2.642	2.091	1.555	1.686	2.717	2.212
Day 13	8.641	8.716	3.906	12.736	2.032	7.939	1.416	3.768	2.82	9.006	6.408	2.478
	Ctx B (mCherry)						Ctx B (hM3D)
Day 12	2.68	2.114	0	1.132	3.555	2.001	2.002	3.047	1.118	3.008	2.19	3.094
Day 13	5.995	2.532	0	2.65	3.608	1.888	5.153	5.34	9.631	3.379	14.337	6.306

## Sheet: Supplementary Figure 4
	Ctx A	Ctx B
Digging time (s)	33.286	4.256
	24.112	32.585
	12.42	6.86
	4.106	8.954
	19.977	6.798
	19.672	12.674
	73.204	0
	12.175	22.895
	53.497	19.695
	28.05	0

## Sheet: Supplementary Figure 5
Time (minutes)	Ctx B-tagged ChETA						Ctx A-tagged ChETA
1	0	0	4.567	0	0	0	5.241	0	1.225	0	0	3.769
2	0	1.413	8.911	0	0	0	0	7.492	3.674	5.924	0	0
3	0	0	11.49	1.623	0	0	2.106	0	4.581	0	3.933	7.224
4	0	14.897	0	2.07	0	0	0	9.423	1.259	11.482	0	5.924
5	0	0	0	8.564	0	1.206	9.27	5.629	4.503	0	1.682	10.074
6	0	14.487	0	5.179	0	3.238	20.761	13.981	15.203	27.643	5.483	37.387
7	0	7.273	0	20.901	3.232	9.556	0	1.238	9.599	28.513	14.289	27.047
8	0	9.905	0	13.777	8.244	4.239	38.024	14.731	0	19.186	9.394	9.73
9	3.54	27.355	0	2.322	2.659	0	24.393	3.93	20.002	14.327	15.249	0
10	5.369	7.091	0	0	6.822	11.588	2.776	32.459	21.911	14.904	0	0

## Sheet: Supplementary Figure 6
Time (minutes)	ChETA-eYFP						eYFP
1	0	0.509	0	2.012	0	2.931	0	3.332	2.175	1.093	0	0
2	0	4.106	4.801	2.782	2.152	0.599	2.015	0	1.743	1.001	3.875	0
3	4.409	0	3.812	0	2.653	0	1.471	0	0	0	0	1.078
4	0	0	3.99	0	1.003	0	0	0	0	4.798	1.112	0.402
5	0	2.772	0	0.723	4.137	0	0	2.138	0	0	4.983	0.884
6	7.666	0	3.182	12.359	22.08	0	0	2.953	0	0	0	0.692
7	6.505	0	3.412	0	13.658	0	1.53	0	0	3.091	0	3.044
8	0	0	2.202	6.115	2.109	0	0	0	0	1.168	3.152	0.713
9	0	0	1.097	0	6.255	0	2.117	0	0	0	2.169	1.004
10	0	0	2.994	0	4.632	0	0	0	0	0	2.222	0
